# Supplementary material for: Multi-Platform Classification of IDH-Wild-Type Glioblastoma Based on ERK/MAPK Pathway: Diagnostic, Prognostic and Therapeutic Implications
Source: Cancers (Basel). 2021 Sep 9;13(18):4532. doi: 10.3390/cancers13184532 (PMC8470497; doi:10.3390/cancers13184532)
Supplement: Supplementary file 1 [file cancers-13-04532-s001.zip]

Archive with 1 entries (1 files):
- cancers-1328061-supplementary.pdf
